# Supplementary material for: Electromagnetic navigation-guided TOES for parapharyngeal tumors: a comparative study on precision and safety
Source: BMC Surg. 2025 Oct 24;25:500. doi: 10.1186/s12893-025-03206-y (PMC12553193; doi:10.1186/s12893-025-03206-y)
Supplement: Supplementary file 1 — Supplementary material 1. [file 12893_2025_3206_MOESM1_ESM.zip]

Archive with 18 entries (18 files):
- Fig2-F.jpg
- Fig3.tiff
- Fig4.tiff
- Fig5.png
- Fig6.png
- Fig7.png
- Fig8.png
- Fig9.png
- Fig10.png
- Fig11.png
- Fig12.png
- Supplementary Figure 1.png
- Fig 1.jpg
- Fig2-A.jpg
- Fig2-B.jpg
- Fig2-C.jpg
- Fig2-D.jpg
- Fig2-E.png
