# Supplementary material for: Electromagnetic navigation-guided TOES for parapharyngeal tumors: a comparative study on precision and safety
Source: BMC Surg. 2025 Oct 24;25:500. doi: 10.1186/s12893-025-03206-y (PMC12553193; doi:10.1186/s12893-025-03206-y)
Supplement: Supplementary file 2 — Supplementary material 2. [file 12893_2025_3206_MOESM2_ESM.xlsx]

## Sheet: C group
ID	Sex	Age	Diameter of tumor (cm)	Tumor pathological type	Pre/post-stem-parapharyngeal space	Tumor envelope integrity	Tumor-ICA shortest distance	O_p time (min)	Blood loss volume (mL)	Complete resection	24h VAS	Length of stay（d）	Healing grade	Nerve injury	Vascular injury	Lntraoperative fluid accumulation / Infection	Recrudesce	The time of first oral feeding（d）	Follow-up time（months）
C1	woman	42	3.5	PA	pre		6.1	110	80		6	7	A	No	No	No	No	3	24	Transcervical approach
C2	woman	37	6	SCH	pre		5.4	100	75		5	6	A	No	No	No	No	3	18	Transcervical approach
C3	woman	33	3.2	PA	post		2.8	105	70		5	6	A	No	No	No	No	3	20	Transcervical approach
C4	man	35	5.2	PA	pre		5.3	100	75		5	6	A	No	No	No	No	3	12	Transcervical approach
C5	woman	38	4.2	SCH	pre	No	5.9	135	110		7	8	B	vagus nerve pull	No	No	No	6	30	TOES
C6	woman	30	2.5	LIP	post		3.2	95	60		5	6	A	No	No	No	No	3	10	Transcervical approach
C7	woman	45	2.8	LIP	pre		5.2	90	70		5	6	A	No	No	No	No	3	18	TOES
C8	man	50	5	SCH	post		4.7	140	120		8	9	C	No	repair	Yes	No	4	20	Transcervical approach
C9	man	55	3.8	PA	pre		5.6	120	85		6	7	A	No	No	No	No	3	24	TOES
C10	woman	60	4.5	PA	pre	No	4.8	115	90		7	8	B	hypoglossal nerve injury	No	No	No	7	36	Transcervical approach
C11	woman	48	5.5	PA	pre	No	6.3	150	130		8	9	B	vagus nerve pull	No	Yes	No	6	48	Transcervical approach
C12	man	58	4	SCH	pre	No	6.5	125	95		6	7	A	No	No	No	No	3	24	Transcervical approach
C13	man	65	4.8	PA	post		2.6	130	100		7	8	A	No	No	No	No	4	24	Transcervical approach
C14	woman	40	3.6	SCH	pre		3.3	115	80		6	7	A	No	No	No	No	3	24	TOES
C15	man	52	3	PA	post		0	145	125	No	8	9	B	hypoglossal nerve injury	No	No	Yes	7	36	Transcervical approach
C16	woman	47	4.3	SCH	pre	No	7.1	120	90		7	8	A	No	No	No	No	3	24	Transcervical approach
C17	woman	55	3.9	PA	post		4.9	110	85		6	7	A	No	No	No	No	3	24	TOES
C18	man	41	4.6	PA	post		2.9	150	130		8	9	B	No	No	Yes	No	4	24	Transcervical approach
C19	man	59	3.1	PA	post		3.5	125	100		7	8	A	No	No	No	No	3	24	Transcervical approach
C20	woman	44	3.7	SCH	pre		5	115	80		6	7	A	No	No	No	No	3	24	Transcervical approach
Result	man（8）/woman（12）	46.70±9.87	4.06±0.94	PA 55%） / SCH（35%） / LIP（10%）	pre12/post8	5 (25%)	4.56±1.67	119.75±17.81	92.50±20.93	19/20（95%）	6.40±1.10	7.40±1.10	A 14 / B 5 / C 1 (70%/25%/5%)	4 (20%)	1 (5%)	3 (15%)	1 (5%)	3.85±1.42	24.40±8.40		-

## Sheet: T group
ID	Sex	Age	Diameter of tumor (cm)	Tumor pathological type	Pre/post-stem-parapharyngeal space	Tumor envelope integrity	Tumor-ICA shortest distance	O_p time (min)	Blood loss volume (mL)	Complete resection	24h VAS	Length of stay（d）	Healing grade	Nerve injury	Vascular injury	Lntraoperative fluid accumulation / Infection	Recrudesce	The time of first oral feeding（d）	Follow-up time（months）
T1	man	52	2.8	PA	post		4.5	68	25	Yes	3	3	A	No	No		No	2	24
T2	woman	35	6.2	SCH	pre		6.2	75	38	Yes	4	4	B	No	No	No	No	2	30
T3	man	64	5.5	PA	pre	No	5.8	85	50	Yes	3	5	A	brief paralysis of the vocal cords	No	No	No	3	36
T4	woman	28	1.9	LIP	post		5.1	55	15	Yes	2	2	A	No	No	No	No	2	18
T5	man	48	3.2	PA	post		3	72	28	Yes	3	3	A	No	No	No	No	2	24
T6	man	72	4.1	PA	post		2.1	110	65	Yes	4	6	A	No	No	No	No	3	24
T7	woman	41	2.5	SCH	post		3.2	63	22	Yes	2	3	A	No	No	No	No	2	12
T8	man	58	3.8	PA	pre	No	5.7	82	42	Yes	3	4	A	No	No	No	No	2	24
T9	woman	22	2.3	LIP	pre		5.4	48	10	Yes	2	2	A	No	No	No	No	2	24
T10	man	49	5	PA	pre		4.8	78	35	Yes	3	4	A	No	No	No	No	2	24
T11	woman	39	2.7	SCH	pre	No	6	65	20	Yes	2	3	A	No	No	No	No	2	24
T12	man	61	3.9	PA	post		3.1	95	58	Yes	3	5	A	No	No	No	No	2	24
T13	woman	45	3.1	SCH	post		2.9	70	30	Yes	2	3	A	No	No	No	No	2	24
T14	man	33	1.5	PA	post		5.5	60	18	Yes	2	3	A	No	No	No	No	2	24
T15	woman	55	3.5	PA	pre		2.5	75	32	Yes	3	4	A	No	No	No	No	2	24
T16	man	68	4.8	PA	post		2.7	135	75	Yes	4	7	A	No	No	Yes	No	3	24
T17	woman	43	2.6	SCH	pre		5.3	62	24	Yes	2	3	A	No	No	No	No	2	24
T18	man	29	2	PA	pre		2.3	58	12	Yes	2	2	A	No	No	No	No	2	24
T19	woman	51	3.4	SCH	pre	No	7	80	40	Yes	3	4	A	No	No	No	No	2	24
T20	man	63	6.8	PA	pre		6.8	105	60	Yes	3	6	A	No	No	No	No	2	24
T21	woman	56	3	BCAC	pre		4.9	120	45	Yes	3	5	A	No	No	No	No	3	36
Result	man（11）/woman（10）	48.19±13.89	3.55±1.42	PA（57.1%）/ SCH（28.6%）/ LIP（9.5%）/BCAC（4.8%）	pre(11)/post(9)		4.51±1.53	79.10±22.49	35.43±18.16		2.76±0.70	3.86±1.39	A / B =(95.2%/4.8%)	1 (4.8%)	0	1 (4.8%)	0	2.19±0.40	24.57±4.99
